# Supplementary material for: Light-Mediated Transformation of Renieramycins and Semisynthesis of 4′-Pyridinecarbonyl-Substituted Renieramycin-Type Derivatives as Potential Cytotoxic Agents against Non-Small-Cell Lung Cancer Cells
Source: Mar Drugs. 2023 Jul 13;21(7):400. doi: 10.3390/md21070400 (PMC10381490; doi:10.3390/md21070400)
Supplement: Supplementary file 1 [file marinedrugs-21-00400-s001.zip]

Archive with 1 entries (1 files):
- marinedrugs-2495178-supplementary.pdf
